# Supplementary material for: One Health evaluation of brucellosis control in Kazakhstan
Source: PLoS One. 2022 Nov 2;17(11):e0277118. doi: 10.1371/journal.pone.0277118 (PMC9629608; doi:10.1371/journal.pone.0277118)
Supplement: S5 File — (XLSX) [file pone.0277118.s005.xlsx]

## Sheet: Questionnaire analysis
Activity & criterion		Indicator	Scoring guideline	Question Score	Criterion score	Activity score
THINKING	Inclusive design process	3.1 How are objectives and their relative importance established?	Only score the highest ticked box. First box = 0, second box = 0.33, third box = 0.66, fourth box = 1. For "don't know / NA", please do not mark any score.		#NUM!	#NUM!														Inclusive design process	#NUM!
		3.2 Has a theory of change been elaborated to match the objectives of the initiative?	Only score the highest ticked box. First box = 0, second box = 0.33, third box = 0.66, fourth box = 1. For "don't know / NA", please do not mark any score.																	Systems characteristics	#NUM!
		3.3 How do the objectives and the theory of change reflect multiple perspectives, value systems and beliefs?	Only score the highest ticked box. First box = 0, second box = 0.33, third box = 0.66, fourth box = 1. For "don't know / NA", please do not mark any score.																	Leverage potential	#NUM!
		3.4 How do the methods, scales and criteria of success reflect multiple perspectives, value systems and beliefs?	Only score the highest ticked box. First box = 0, second box = 0.33, third box = 0.66, fourth box = 1. For "don't know / NA", please do not mark any score.
	Consideration of system characteristics	3.5 How many dimensions does the defined problem encompass?	Only score the highest ticked box. First box = 0, second box = 0.33, third box = 0.66, fourth box = 1. For "don't know / NA", please do not mark any score.		#NUM!
		3.6 Is the problem that the initiative addresses an event, a pattern, or a structure?	Only score the highest ticked box. First box = 0, second box = 0.5, third box = 1. For "don't know / NA", please do not mark any score.
		3.7 How are time delays between different processes that lead to the problem considered?	Only score the highest ticked box. First box = 0, second box = 0.33, third box = 0.66, fourth box = 1. For "don't know / NA", please do not mark any score.
		3.8 How are feedback loops and causal interactions between different processes that lead to the problem considered?	Only score the highest ticked box. First box = 0, second box = 0.33, third box = 0.66, fourth box = 1. For "don't know / NA", please do not mark any score.
	Leverage potential	3.9 Does the initiative comprehensively translate the problem into scientific or developmental questions?	Only score the highest ticked box. First box = 0, second box = 0.33, third box = 0.66, fourth box = 1. For "don't know / NA", please do not mark any score.		#NUM!
		3.10 Where is the initiative situated in relation to the chain of events causing the problem?	Only score the highest ticked box. First box = 0, second box = 0.33, third box = 0.66, fourth box = 1. For "don't know / NA", please do not mark any score.
		3.11 How well does the importance of objective 1 match the degree that the initiative affects or is affected by its context?	Only score the highest ticked box. First box = 0, second box = 0.33, third box = 0.66, fourth box = 1. For "don't know / NA", please do not mark any score.		#NUM!
		3.11 How well does the importance of objective 2 match the degree that the initiative affects or is affected by its context?	Only score the highest ticked box. First box = 0, second box = 0.33, third box = 0.66, fourth box = 1. For "don't know / NA", please do not mark any score.
		3.11 How well does the importance of objective 3 match the degree that the initiative affects or is affected by its context?	Only score the highest ticked box. First box = 0, second box = 0.33, third box = 0.66, fourth box = 1. For "don't know / NA", please do not mark any score.
		3.11 How well does the importance of objective 4 match the degree that the initiative affects or is affected by its context?	Only score the highest ticked box. First box = 0, second box = 0.33, third box = 0.66, fourth box = 1. For "don't know / NA", please do not mark any score.
		3.11 How well does the importance of objective 5 match the degree that the initiative affects or is affected by its context?	Only score the highest ticked box. First box = 0, second box = 0.33, third box = 0.66, fourth box = 1. For "don't know / NA", please do not mark any score.
		3.11 How well does the importance of objective 6 match the degree that the initiative affects or is affected by its context?	Only score the highest ticked box. First box = 0, second box = 0.33, third box = 0.66, fourth box = 1. For "don't know / NA", please do not mark any score.
		3.11 How well does the importance of objectives 7 match the degree that the initiative affects or is affected by its context?	Only score the highest ticked box. First box = 0, second box = 0.33, third box = 0.66, fourth box = 1. For "don't know / NA", please do not mark any score.
		3.11 How well does the importance of objective 8 match the degree that the initiative affects or is affected by its context?	Only score the highest ticked box. First box = 0, second box = 0.33, third box = 0.66, fourth box = 1. For "don't know / NA", please do not mark any score.
		3.11 How well does the importance of objective 9 match the degree that the initiative affects or is affected by its context?	Only score the highest ticked box. First box = 0, second box = 0.33, third box = 0.66, fourth box = 1. For "don't know / NA", please do not mark any score.
		3.11 How well does the importance of objective 10 match the degree that the initiative affects or is affected by its context?	Only score the highest ticked box. First box = 0, second box = 0.33, third box = 0.66, fourth box = 1. For "don't know / NA", please do not mark any score.
PLANNING	Identification and engagement of sectors, actors, and stakeholders	4.1 How are sectors, disciplines, stakeholders and actors identified, that affect or are affected by the problem that the initiative targets and are thus relevant for achieving its objectives and for leveraging impact?	Only score the highest ticked box. First box = 0, second box = 0.33, third box = 0.66, fourth box = 1. For "don't know / NA", please do not mark any score.		#NUM!	#NUM!														Stakeholder engagement	#NUM!
		4.2 How is actor and stakeholder commitment assured?	Only score the highest ticked box. First box = 0, second box = 0.33, third box = 0.66, fourth box = 1. For "don't know / NA", please do not mark any score.																	Reflexivity and adaptiveness	#NUM!
	Reflexivity and adaptiveness	4.3 Which opportunities for reflection and self-assessment does the initiative provide?	Only score the highest ticked box. First box = 0, second box = 0.33, third box = 0.66, fourth box = 1. For "don't know / NA", please do not mark any score.		#NUM!															Competences & methods	#NUM!
		4.4a How flexible is the initiative’s execution and timeline to respond to internal or external changes in the short term (less than one year)?	Only score the highest ticked box. First box = 0, second box = 0.33, third box = 0.66, fourth box = 1. For "don't know / NA", please do not mark any score.																	Resource allocation	#NUM!
		4.4b how flexible is the project execution and timeline to respond to internal or external changes in the mid term (one to three years)?	Only score the highest ticked box. First box = 0, second box = 0.33, third box = 0.66, fourth box = 1. For "don't know / NA", please do not mark any score.
		4.4c how flexible is the project execution and timeline to respond to internal or external changes in the long term (>= three years)?	Only score the highest ticked box. First box = 0, second box = 0.33, third box = 0.66, fourth box = 1. For "don't know / NA", please do not mark any score.
	Competences & methods	4.5 How adequate are the competences of team members and actors to achieve the objectives?	Only score the highest ticked box. First box = 0, second box = 0.33, third box = 0.66, fourth box = 1. For "don't know / NA", please do not mark any score.		#NUM!
		4.6 How adequate are the methods to achieve the objectives?	Only score the highest ticked box. First box = 0, second box = 0.33, third box = 0.66, fourth box = 1. For "don't know / NA", please do not mark any score.
	Resource allocation	4.7 How adequate are the budget allowances to achieve the objectives?	Only score the highest ticked box. First box = 0, second box = 0.33, third box = 0.66, fourth box = 1. For "don't know / NA", please do not mark any score.		#NUM!
		4.8 How adequate are the time allowances to achieve the objectives?	Only score the highest ticked box. First box = 0, second box = 0.33, third box = 0.66, fourth box = 1. For "don't know / NA", please do not mark any score.
ORGANISATION	Internal team structure	5.1 If more than one team are present, how are inter-team relations?	Only score the highest ticked box. First box = 0, second box = 0.33, third box = 0.66, fourth box = 1. For "don't know / NA", please do not mark any score.		#NUM!	#NUM!														Internal team structure	#NUM!
		5.2 How are the team objectives established?	Only score the highest ticked box. First box = 0, second box = 0.33, third box = 0.66, fourth box = 1. For "don't know / NA", please do not mark any score.																	External actor and stakeholder network	#NUM!
		5.3 How are individual roles established and differentiated?	Only score the highest ticked box. First box = 0, second box = 0.33, third box = 0.66, fourth box = 1. For "don't know / NA", please do not mark any score.																	Bridging knowledges	#NUM!
	External actor and stakeholder network	5.4 How frequently are stakeholders involved in the initiative?	Only score the highest ticked box. First box = 0, second box = 0.33, third box = 0.66, fourth box = 1. For "don't know / NA", please do not mark any score.		#NUM!
		5.5 How intense is the collaboration between stakeholders in the initiative?	Only score the highest ticked box. First box = 0, second box = 0.33, third box = 0.66, fourth box = 1. For "don't know / NA", please do not mark any score.
	Bridging knowledges	5.6 Which methods are used to ‘bridge’, ‘link’ or ‘integrate’ the knowledge of team members, actors and stakeholders?	The sum of ticked boxes determines the score. Only 'none' or one to two boxes = 0, three to four boxes = 0.33, five to seven boxes = 0.66, eight to ten boxes = 1. For "don't know / NA", please do not mark any score.		#NUM!
		5.7 Which processes are used to ‘bridge’, ‘link’ or ‘integrate’ the knowledge of team members, actors and stakeholders?	Only score the highest ticked box. First box = 0, second box = 0.33, third box = 0.66, fourth box = 1. For "don't know / NA", please do not mark any score.
WORKING	Power distribution	6.1i How is the distribution of power or influence between team members and stakeholders from different ... Disciplines or sectors?	Only score the highest ticked box. First box = 0, second box = 0.33, third box = 0.66, fourth box = 1. For "don't know / NA", please do not mark any score.		#NUM!	#NUM!
		6.1ii ... Social classes or gender?	Only score the highest ticked box. First box = 0, second box = 0.33, third box = 0.66, fourth box = 1. For "don't know / NA", please do not mark any score.
		6.1iii ... Ethnicities, cultures or gender?	Only score the highest ticked box. First box = 0, second box = 0.33, third box = 0.66, fourth box = 1. For "don't know / NA", please do not mark any score.
	Leadership	6.2 Is the management structure adequate to support the team and actors in achieving the initiative’s objectives?	Only score the highest ticked box. First box = 0, second box = 0.33, third box = 0.66, fourth box = 1. For "don't know / NA", please do not mark any score.		#NUM!															Power distribution	#NUM!
		6.3 How would you characterize the leadership approach to project management?	Only score the highest ticked box. First box = 0, second box = 0.33, third box = 0.66, fourth box = 1. For "don't know / NA", please do not mark any score.																	Leadership	#NUM!
		6.4 How open-minded is the leadership to creative input?	Only score the highest ticked box. First box = 0, second box = 0.33, third box = 0.66, fourth box = 1. For "don't know / NA", please do not mark any score.																	Conflict resolution	#NUM!
		6.5 How flexible are internal hierarchies and decision making in adapting to circumstances and tasks?	Only score the highest ticked box. First box = 0, second box = 0.33, third box = 0.66, fourth box = 1. For "don't know / NA", please do not mark any score.
	Conflict resolution	6.6 How does the leadership manage tensions and conflicts?	Only score the highest ticked box. First box = 0, second box = 0.33, third box = 0.66, fourth box = 1. For "don't know / NA", please do not mark any score.		#NUM!
		6.7 At what level are conflicts resolved?	Only score the highest ticked box. First box = 0, second box = 0.33, third box = 0.66, fourth box = 1. For "don't know / NA", please do not mark any score.
		6.8 How does the team react to conflict?	Only score the highest ticked box. First box = 0, second box = 0.33, third box = 0.66, fourth box = 1. For "don't know / NA", please do not mark any score.
SHARING	Processes for information exchange	7.1 How adequate are the resources allocated to ensure information sharing?	Only score the highest ticked box. First box = 0, second box = 0.33, third box = 0.66, fourth box = 1. For "don't know / NA", please do not mark any score.		#NUM!	#NUM!														Processes for information exchange
		7.2 How are agreements concerning information sharing established?	Only score the highest ticked box. First box = 0, second box = 0.33, third box = 0.66, fourth box = 1. For "don't know / NA", please do not mark any score.																	Data
		7.3 Does the initiative have processes to facilitate exchange of information within the initiative and are these used?	Only score the highest ticked box. First box = 0, second box = 0.33, third box = 0.66, fourth box = 1. For "don't know / NA", please do not mark any score.																	Methods and results	#NUM!
		7.4 Does the initiative have processes to facilitate exchange of information beyond the initiative and are these used?	Only score the highest ticked box. First box = 0, second box = 0.33, third box = 0.66, fourth box = 1. For "don't know / NA", please do not mark any score.																	Institutional memory	#NUM!
	Data	7.5 How adequate are the procedures to ensure the quality of shared data?	Only score the highest ticked box. First box = 0, second box = 0.33, third box = 0.66, fourth box = 1. For "don't know / NA", please do not mark any score.		#NUM!
		7.6 How adequate are the procedures to ensure safe and appropriate data storage and accessibility?	Only score the highest ticked box. First box = 0, second box = 0.33, third box = 0.66, fourth box = 1. For "don't know / NA", please do not mark any score.
		7.7 How well / how much are data being shared within the initiative?	Only score the highest ticked box. First box = 0, second box = 0.33, third box = 0.66, fourth box = 1. For "don't know / NA", please do not mark any score.
	Methods and results	7.8 How well / how much are methods shared within the initiative?	Only score the highest ticked box. First box = 0, second box = 0.33, third box = 0.66, fourth box = 1. For "don't know / NA", please do not mark any score.		#NUM!
		7.9 How well / how much are results shared within the initiative?	Only score the highest ticked box. First box = 0, second box = 0.33, third box = 0.66, fourth box = 1. For "don't know / NA", please do not mark any score.
	Institutional memory	7.10 Does the initiative create long-term institutional knowledge reservoirs for data, methods and results?	Only score the highest ticked box. First box = 0, second box = 0.33, third box = 0.66, fourth box = 1. For "don't know / NA", please do not mark any score.		#NUM!
		7.11 How adequate are the procedures to safe-guard access to data, information and results in case of system change or external disturbances?	Only score the highest ticked box. First box = 0, second box = 0.33, third box = 0.66, fourth box = 1. For "don't know / NA", please do not mark any score.
LEARNING	Individual learning	8.1 How often do individuals receive information which may be understood and may potentially lead to learning, but it is not put into practice in or outside the initiative by the individuals (basic learning)?	Only score the highest ticked box. First box = 0, second box = 0.33, third box = 0.66, fourth box = 1. For "don't know / NA", please do not mark any score.		#NUM!	#NUM!														Individual learning	#NUM!
		8.2 How often is information understood, learnt and applied to improve procedures, competencies, technologies and paradigms without challenging the individuals' underlying beliefs and assumptions (adaptive learning)?	Only score the highest ticked box. First box = 0, second box = 0.33, third box = 0.66, fourth box = 1. For "don't know / NA", please do not mark any score.																	Team learning	#NUM!
		8.3 How often is information understood and learnt by individuals and applied to improve procedures, competencies, technologies and paradigms as a result of modified underlying beliefs and norms of individuals (generative learning)?	Only score the highest ticked box. First box = 0, second box = 0.33, third box = 0.66, fourth box = 1. For "don't know / NA", please do not mark any score.																	Organizational learning	#NUM!
	Team learning	8.4 How often do teams meet to exchange information for reporting purposes (basic learning)?	Only score the highest ticked box. First box = 0, second box = 0.33, third box = 0.66, fourth box = 1. For "don't know / NA", please do not mark any score.		#NUM!															Direct environment	#NUM!
		8.5 When teams meet, how often are different views presented, defended and discussed to find the best view to support decision making (adaptive learning)?	Only score the highest ticked box. First box = 0, second box = 0.33, third box = 0.66, fourth box = 1. For "don't know / NA", please do not mark any score.																	General environment	#NUM!
		8.6 When teams meet, how often are complex issues explored through dissection of views and assumptions of team members resulting in a move towards building new ideas, views or approaches (generative learning)?	Only score the highest ticked box. First box = 0, second box = 0.33, third box = 0.66, fourth box = 1. For "don't know / NA", please do not mark any score.
	Organizational learning	8.7 How often is existing/circulating information and knowledge collected and stored (basic learning)?	Only score the highest ticked box. First box = 0, second box = 0.33, third box = 0.66, fourth box = 1. For "don't know / NA", please do not mark any score.		#NUM!
		8.8 How often is collected information shared, discussed and acted upon at various levels within the organisation(s) (adaptive learning)?	Only score the highest ticked box. First box = 0, second box = 0.33, third box = 0.66, fourth box = 1. For "don't know / NA", please do not mark any score.
		8.9 How often is collected information shared, discussed and leads to change in fundamentals and objectives across all levels within the organisation(s) (generative learning)?	Only score the highest ticked box. First box = 0, second box = 0.33, third box = 0.66, fourth box = 1. For "don't know / NA", please do not mark any score.
	Direct environment	8.10 How often is the direct environment of the initiative (involved stakeholders) supportive for adaptive learning?	Only score the highest ticked box. First box = 0, second box = 0.33, third box = 0.66, fourth box = 1. For "don't know / NA", please do not mark any score.		#NUM!
		8.11 How often is the direct environment of the initiative (involved stakeholders) supportive for generative learning?	Only score the highest ticked box. First box = 0, second box = 0.33, third box = 0.66, fourth box = 1. For "don't know / NA", please do not mark any score.
	General environment	8.12 How often is the general environment (e.g. culture, economics, political situation) of the initiative supportive for adaptive learning?	Only score the highest ticked box. First box = 0, second box = 0.33, third box = 0.66, fourth box = 1. For "don't know / NA", please do not mark any score.		#NUM!
		8.13 How often is the general environment (e.g. culture, economics, political situation) of the initiative supportive for generative learning?	Only score the highest ticked box. First box = 0, second box = 0.33, third box = 0.66, fourth box = 1. For "don't know / NA", please do not mark any score.
									Thinking	#NUM!
									Planning	#NUM!
									Organization	#NUM!
									Working	#NUM!
									Sharing	#NUM!
									Learning	#NUM!
